# Supplementary material for: Determining Dietary Patterns to Recommend for Type 2 Diabetes: An Umbrella Review
Source: Nutrients. 2023 Feb 8;15(4):861. doi: 10.3390/nu15040861 (PMC9958769; doi:10.3390/nu15040861)
Supplement: Supplementary file 1 [file nutrients-15-00861-s001.zip]

Archive with 9 entries (9 files):
- Table S1_supp.pdf
- Table S2_supp.pdf
- Table S3_supp.pdf
- Table S4_supp.pdf
- Table S5_supp.pdf
- Table S6_supp.pdf
- Table S7_supp.pdf
- Table S8_supp.pdf
- Table S9_supp.pdf
